# Supplementary material for: Field trials of the novel varroacide, 1-allyloxy-4-propoxybenzene, against Varroa destructor in Western Canada
Source: Sci Rep. 2025 Nov 17;15:40183. doi: 10.1038/s41598-025-23935-7 (PMC12623769; doi:10.1038/s41598-025-23935-7)
Supplement: Supplementary file 1 — Supplementary Material 1 [file 41598_2025_23935_MOESM1_ESM.xlsx]

## Sheet: BeaverlodgeData2021
Location:Beaverlodge_Alberta
Monitoring_Start_Date_(Day(-4)):30-August-2022
Treatment_Start_Date_(Day0):03-September-2021
Applicator_Rotation_Date_(Day14):17-September-2021
Apivar_Start_Date_(Day28):01-October-2021
End_Date_(Day70):12-November-2021
ColonyID	Treatment	Day(-4)_MiteFall	Day0_MiteFall	Day1_MiteFall	Day3_MiteFall	Day5_MiteFall	Day7_MiteFall	Day14_MiteFall	Day21_MiteFall	Day28_MiteFall	Day29_MiteFall	Day31_MiteFall	Day33_MiteFall	Day35_MiteFall	Day42_MiteFall	Day49_MiteFall	Day56_MiteFall	Day63_MiteFall	Day70_MiteFall	Day0_PercentInfest	Day0_BroodInfest	Day0_CappedBrood	Day0_OpenBrood	Day0_Pollen	Day0_Honey	Day0_AdultBees	Day28_PercentInfest	Day28_BroodInfest	Day28_CappedBrood	Day28_OpenBrood	Day28_Pollen	Day28_Honey	Day28_AdultBees	Day70_PercentInfest	Top_Cluster
14	3c	.	151	149	86	306	153	725	1216	1251	2053	1012	629	477	1219	149	95	22	20	18.4747	46	4	1.625	1.5	2.25	11.5	30.9547	54	0.5625	0.125	1	3.5	6.25	.	0.75
23	3c	.	196	123	257	222	171	575	676	616	774	222	486	468	1007	240	79	31	8	26.0665	18	2.625	1.125	1.5	1.5	16	13.0126	32	1.125	0.1875	2.5	4.5	8.75	0	1.75
99	3c	.	154	127	235	534	310	853	813	964	2411	438	237	154	268	283	98	22	38	15.1098	43	2.5	0.375	2	3.5	18	24.2824	42	0.28125	0.25	4	2	9.5	0	2.75
106	3c	.	162	76	168	140	104	266	120	112	90	43	26	37	24	28	3	1	1	7.89124	1	1.5	0.125	1.25	9	9.5	1.79523	13	0.375	0	1.5	3.25	5.25	0	2.75
152	3c	.	174	96	251	73	234	526	919	1019	2491	657	896	724	1461	541	248	110	37	21.6301	32	2.4375	0.5	3	3.5	18	26.2595	52	1.3125	0.15625	3.75	5.75	6.75	0.729789	3.75
205	3c	.	112	214	323	188	172	469	349	360	788	404	221	151	154	57	11	2	3	24.3896	31	2.375	1.375	1.25	1.5	5.25	24.5009	40	0.21875	0	1	4.5	3.75	.	.
340	3c	.	130	68	137	209	105	516	939	878	3787	1642	699	573	1864	390	267	92	21	10.4321	17	3	0.3125	4.5	0.25	17.5	22.7764	54	0.78125	0.09375	0.5	3.5	7.5	0	3.25
374	3c	.	208	128	266	303	234	664	1109	904	1708	558	291	280	609	107	46	9	9	23.7218	52	1.875	1.125	2.5	2	13.25	25.4945	67	0.28125	0.0625	3	1.5	5	.	1.75
637	3c	.	82	43	84	101	79	255	273	361	1177	530	276	236	1182	860	188	16	6	29.279	4	4.625	1.375	1.5	3	12.75	8.93377	7	2.5	1.5	2.25	2	10	0	4.25
666	3c	.	311	212	415	587	389	1298	1437	1107	824	229	87	103	224	37	15	5	6	2.79491	19	2	0.59375	1.25	3.5	16.5	22.5531	47	0.21875	0	1.5	2.5	4.75	.	.
42	Negative_Control	.	113	68	119	139	126	335	526	574	2506	935	758	930	2226	770	158	56	30	10.9255	30	2.375	0.90625	3.5	8	15.5	25.5779	75	1.375	1	2	6.25	13	0	1
44	Negative_Control	.	132	88	212	262	194	504	772	666	1982	564	251	170	437	181	20	10	6	16.4081	34	1.625	0.5	2.75	4	13	21.8646	60	0.21875	0.0625	2.5	2	5.5	.	1.5
86	Negative_Control	.	87	33	77	90	52	241	260	403	1641	498	428	536	1808	595	532	217	126	11.1081	30	3	1.75	1.5	5.5	15.25	17.8677	34	1.375	0.875	3	3.25	12	1.51153	8.5
111	Negative_Control	.	57	23	58	109	88	286	323	396	1752	730	828	864	1842	708	356	198	79	4.1824	10	1.75	0.25	2	7.5	17.5	19.48	56	1.71875	0.125	2.75	5.75	7.25	0.90776	2.25
119	Negative_Control	.	120	31	68	146	90	318	340	362	1842	575	196	491	1568	509	53	4	0	5.25399	7	1.28125	0	2.25	7.25	12	16.6302	27	1.6875	0.25	0.5	4.5	11	0.290862	1
206	Negative_Control	.	149	95	167	249	178	646	635	864	2132	1012	793	725	761	233	67	15	11	26.9843	36	2.375	1.5625	4	5.25	14.5	59.0232	61	1.375	0.25	2	2.5	4.75	0	1.25
239	Negative_Control	.	53	30	58	92	75	208	168	259	1587	389	71	86	118	53	72	52	55	6.62283	14	1.3125	0.53125	0	5.25	12.5	16.2848	40	0.21875	0.03125	1	4.5	6.25	1.84784	2.5
413	Negative_Control	.	82	52	142	150	153	591	556	714	1780	592	472	424	1562	651	202	76	23	11.9623	25	2.59375	0.4375	0.5	2.5	17	20.0312	66	0.59375	0.15625	0.25	2.75	6.75	0	3
640	Negative_Control	.	93	54	74	90	76	286	294	327	1608	557	284	423	858	566	322	161	91	13.2329	8	2.125	0.9375	2	5.75	14.5	15.1356	43	0.4375	0.28125	1.25	4.5	6.25	0.355322	4
673	Negative_Control	.	54	31	22	41	47	119	117	203	1682	505	186	124	177	66	40	13	8	15.0558	18	0.4375	0.3125	0.5	14	6.5	12.4267	21	0.375	0	4	1.75	8.25	0.488939	4.5
12	Thymovar	.	151	99	169	234	145	615	718	801	2616	424	323	264	609	265	99	23	41	18.4747	19	2.90625	0.4375	0.75	4.5	18	31.5094	65	0.1875	0.03125	0.75	2	6.75	1.05296	4
16	Thymovar	.	83	32	97	80	199	727	537	406	672	179	201	199	883	326	214	145	107	24.3896	9	2.5625	0.59375	4.25	3.5	13	16.318	24	0.65625	0.0625	1.5	3	4.5	1.4597	2.5
38	Thymovar	.	54	29	42	96	56	361	337	358	1973	404	443	537	1187	815	457	197	93	2.79491	18	3	1.25	2	0	17.5	17.2415	45	1	0.09375	4.75	8	8.75	1.67043	2
144	Thymovar	.	162	136	257	370	312	831	431	286	425	202	135	97	360	98	65	34	17	7.89124	31	1.1875	0.75	2.5	7.25	12.5	5.86915	18	0.8125	0.21875	1.5	4	4.25	0	3.75
148	Thymovar	.	90	33	89	119	73	507	575	516	2305	322	215	171	614	301	266	89	74	10.4321	8	1.8125	1.15625	1.75	5	16.5	23.8	56	0.125	0.375	2.25	3	10.25	0.743574	1.5
354	Thymovar	.	259	268	596	718	753	1976	1528	990	757	169	175	233	254	59	13	6	2	29.279	22	2.3125	0.75	1.5	2	11.5	21.6994	52	0.15625	0.0625	1.75	1	4.75	.	1.5
635	Thymovar	.	87	332	332	772	865	1701	1020	641	791	82	84	62	310	43	56	16	18	21.6301	37	2.875	1.375	0.75	4	13	16.029	31	0.28125	0.125	2	6.5	6	0	1.5
636	Thymovar	.	156	76	111	172	142	845	918	517	1293	401	258	212	359	124	78	34	43	23.7218	32	2	1.375	1.75	0.75	13.25	22.449	55	0.625	0.28125	3.75	3	7.25	7.38988	2.75
651	Thymovar	.	110	57	78	122	64	436	539	654	1757	641	566	690	1428	260	99	43	22	15.1098	12	3.125	0.5	0.75	4	13.25	16.4183	35	1.4375	0.25	2	2.75	5.75	.	.
665	Thymovar	.	225	222	368	505	362	1186	1110	889	2324	147	122	81	255	87	58	51	52	26.0665	56	2.0625	0.5	1	6.5	13	21.9742	31	0.28125	0	0.5	3.25	5.75	3.27696	0.75

## Sheet: BeaverlodgeData2022
Location:Beaverlodge_Alberta
Monitoring_Start_Date_(Day(-5)):08-September-2022
Treatment_Start_Date_(Day0):13-September-2022
Thymovar_Exchange_Date_(Day21):04-October-2022
Apivar_Start_Date_(Day42):25-October-2022
End_Date_(Day84):06-December-2022
ColonyID	Treatment		Day(-5)_MiteFall	Day0_MiteFall	Day1_MiteFall	Day3_MiteFall	Day5_MiteFall	Day7_MiteFall	Day14_MiteFall	Day21_MiteFall	Day28_MiteFall	Day35_MiteFall	Day42_MiteFall	Day43_MiteFall	Day45_MiteFall	Day47_MiteFall	Day49_MiteFall	Day56_MiteFall	Day63_MiteFall	Day70_MiteFall	Day77_MiteFall	Day84_MiteFall		Day0_PercentInfest	Day0_BroodInfest	Day0_CappedBrood	Day0_OpenBrood	Day0_Pollen	Day0_Honey	Day0_AdultBees	Day35_BroodInfest	Day35_CappedBrood	Day35_OpenBrood	Day35_Pollen	Day35_Honey	Day35_AdultBees	Day42_PercentInfest	Day84_PercentInfest	Top_Cluster
16	3c_Cardboard		.	7	128	204	59	46	34	20	5	9	3	8	1	0	0	1	1	1	1	1		2.89694	8	3.35	0.9	2.95	7.8	17	0	0.8	0	1.3	15.7	7.5	0.315539	0.290285	1.75
97	3c_Cardboard		.	48	226	590	356	362	417	173	22	14	2	5	5	1	2	6	6	6	3	0		5.03179	24	2.05	0.4	0	9.95	18.25	0	1.1	0.95	2.1	14.65	9	0	0.888218	3
197	3c_Cardboard		.	54	629	1248	882	380	385	230	65	26	4	5	3	0	1	23	50	50	7	6		11.9167	25	3.65	0.1	6.6	6.7	16.75	1	1.5	0.25	3.75	10.75	13.5	0.252439	0	3.25
204	3c_Cardboard		.	23	152	316	210	214	137	48	5	5	1	2	2	0	5	1	1	1	0	0		6.69058	8	2.15	0.8	1.95	2.65	15	0	0.8	0.2	2.35	12.8	9	0.512559	0	5.25
218	3c_Cardboard		.	3	94	159	77	33	46	51	19	2	1	0	2	0	0	2	0	0	2	1		1.02097	0	1.5	0.6	4.5	4.1	16.75	.	0	0	0.5	16.3	7.5	0	0	2
310	3c_Cardboard		.	4	52	115	62	82	151	17	17	4	0	2	0	0	1	1	8	8	1	1		1.98044	3	1.3	0.05	1.15	8.75	18.5	0	1	0	2.5	14.5	10	0	0	0.75
378	3c_Cardboard		.	9	68	126	56	25	26	22	2	1	2	1	3	1	1	2	4	4	0	1		1.85013	2	3.65	0	1.6	8.75	18.25	0	1.3	0	2	14.7	10	0.283988	0.442581	1.25
672	3c_Cardboard		.	5	41	108	64	113	257	47	8	7	7	6	15	21	25	72	32	32	2	1		0.612515	3	5.65	1.3	3.95	7	13.25	2	1.55	0	3.45	13	9.5	0.303858	0	1
1 (525)	3c_Wood		.	19	212	292	52	14	19	32	3	0	0	4	1	2	1	5	1	1	0	0		2.61111	5	3.05	0.4	3.05	5.25	20	1	1.8	0.15	0.35	15.65	9.25	0.280412	0	0.5
39	3c_Wood		.	12	134	242	92	46	117	158	12	1	1	0	3	1	4	6	2	2	1	0		1.99845	2	3.4	0.2	0.3	11.85	18	0	0.75	0.25	5	12	8	0.245557	0.397463	4
81	3c_Wood		.	6	42	48	22	37	59	19	3	2	0	1	1	1	0	0	0	0	0	0		0.952136	4	2.75	0.2	0.55	5.85	15.5	.	0	0	1.4	11.8	7	0	0	2.25
138	3c_Wood		.	8	184	123	34	56	95	32	19	0	1	2	2	1	5	6	0	0	2	0		3.3643	6	1.5	0.25	0	6.25	14	3	1.75	0.25	5	15.25	8	0	0	1.5
192	3c_Wood		.	5	37	43	13	10	75	61	13	2	0	3	6	1	1	0	0	0	0	0		1.41851	1	1.35	0.5	0.1	10.9	13	.	0	0	0	14.3	6.5	0	0	1.5
219	3c_Wood		.	12	190	264	116	143	227	192	44	7	1	18	28	6	2	15	18	18	4	2		9.4197	4	3	0.5	5.3	6.2	17.25	3	0.95	0.1	0.05	15.8	8.75	0	0.377872	0.5
357	3c_Wood		.	15	597	688	168	116	201	82	42	4	2	2	1	1	0	0	0	0	0	0		12.3066	8	3.5	1.1	5.65	7.45	18	.	0	0	0.75	14.1	8.25	0	0.279126	1.25
673	3c_Wood		.	6	134	98	32	62	50	12	3	3	0	10	6	2	6	40	22	22	3	2		1.0565	4	1.65	1.35	3.65	5.65	20	2	1.7	0.2	1.3	14.2	9	0.32086	0.584127	4.25
162	Negative_Control_Cardboard		.	5	1	1	1	3	6	7	3	5	2	37	69	74	77	167	75	75	8	11		2.8399	4	3.45	0.65	4.4	5.15	11	5	0.5	0	4	11.5	7	1.45503	0.281346	0.25
170	Negative_Control_Cardboard		.	14	8	1	2	2	35	43	18	17	43	130	80	60	88	345	517	517	109	5		5.13538	9	2.25	0.1	1.55	10.65	18.75	15	1	0.5	5.25	10.25	9	5.52727	0	7.5
217	Negative_Control_Cardboard		.	4	6	4	0	6	12	35	14	16	21	106	69	27	27	108	105	105	64	18		1.97893	2	4.15	0.25	0.2	10.2	17.5	16	0.95	0	0.5	14.85	6.75	2.93974	0.32867	3.75
244	Negative_Control_Cardboard		.	11	1	10	7	6	23	33	14	13	24	83	36	19	26	145	171	171	134	67		1.43029	8	2.85	0.15	0	8.7	21	23	1.25	0.3	4.3	12.15	12	4.26678	1.17806	7.75
316	Negative_Control_Cardboard		.	9	3	5	2	7	8	11	6	9	10	80	78	40	55	151	36	36	51	22		4.88927	7	3	0.5	0.1	12.3	18.25	10	1.25	0.1	0.2	16.2	8.5	10.9953	0.875802	1.5
318	Negative_Control_Cardboard		.	5	1	5	7	4	15	10	4	7	12	18	41	12	24	69	9	9	1	3		0.601125	8	1.15	0.05	0.25	6	15.5	13	1.15	0	0.9	13.15	10	0	0	3.75
338	Negative_Control_Cardboard		.	21	12	4	9	14	14	15	22	15	5	79	56	19	30	80	65	65	22	26		14.4198	5	3.6	0.2	0.2	11.35	16.25	2	0.5	0	0.1	17	8.25	4.23668	0.432548	2
888	Negative_Control_Cardboard		.	1	2	5	1	1	8	7	1	4	10	27	23	8	17	57	36	36	8	2		1.17234	1	5.3	1.3	0.7	3.3	13	3	1.25	0	3.25	13	9.5	1.96691	0.961049	0.75
37	Negative_Control_Wood		.	9	5	4	4	9	24	18	9	11	15	85	70	25	13	169	129	129	16	6		1.06188	2	3.3	1.5	3.7	4.75	15.25	39	0.6	0.05	0.45	15.75	9	6.08243	1.59509	0.75
73	Negative_Control_Wood		.	15	2	8	12	18	77	86	43	56	82	388	321	144	163	306	65	65	26	10		2.99434	5	3.85	1.35	2.4	3.75	14.75	19	0.65	0.15	0.25	16.4	11.5	21.3631	3.6449	1.25
114	Negative_Control_Wood		.	10	4	4	2	2	37	33	5	36	43	17	11	10	23	47	27	27	7	0		0.981941	4	1.5	1.05	1.4	6.2	13.25	.	0.6	1.3	0.3	10.5	4.75	0.34943	0	5.5
180	Negative_Control_Wood		.	38	5	10	11	11	44	53	22	21	32	281	165	71	64	263	210	210	63	32		8.04935	6	4.55	1.9	2.6	1.7	13.5	10	1.3	0.2	4.2	12.3	10	11.414	6.05164	10
202	Negative_Control_Wood		.	21	4	0	4	4	10	17	23	56	57	122	112	81	75	333	425	425	241	87		1.36333	3	2.9	0	2.2	10.25	17.75	4	1.5	0.5	5.5	10.5	9	2.19803	1.91907	4.25
390	Negative_Control_Wood		.	96	22	26	30	53	183	256	93	134	112	556	568	385	351	594	142	142	50	15		12.5473	32	3.6	0.35	7.4	5.1	17.5	10	1.25	0.25	3.5	13	6	10.1315	0.241839	3.75
658	Negative_Control_Wood		.	2	0	1	3	2	5	10	3	4	2	52	39	11	26	52	47	47	29	13		2.73184	2	2.65	0.6	0.8	8.4	16.25	1	1.85	0.55	1.65	12.65	10	3.43156	1.1733	2.75
660	Negative_Control_Wood		.	24	5	8	3	8	21	25	19	39	8	30	46	45	42	101	111	111	31	10		1.97778	8	2.4	0.15	0	6.35	20.5	5	0.45	0.2	0.1	16.65	9.5	3.2828	1.31143	3.25
23	Thymovar		.	22	10	15	26	33	177	460	397	254	69	28	6	6	6	10	3	3	0	0		15.3354	15	2.75	0.8	6.2	7.15	15.25	0	0.25	0.25	0.5	16.05	9.25	0.571877	0	1.5
86	Thymovar		.	19	6	18	23	22	107	399	38	22	2	2	0	0	1	0	0	0	1	0		4.18655	5	4	0.3	5.7	3.7	17.25	0	0.5	0.25	3.25	9.75	7	0	0	1.75
125	Thymovar		.	38	19	105	61	74	195	619	119	45	18	13	9	3	1	3	6	6	4	0		1.69944	13	2.6	0.15	0.05	8.75	15	3	0.85	0.05	0.25	15.8	8.75	0.808661	0.24806	1
126	Thymovar		.	15	5	21	17	24	87	742	308	87	32	25	2	5	1	4	0	0	1	2		0.94031	11	2.8	0.75	3.55	5.9	21.5	0	0.7	0.25	2.25	15.8	10.5	0	0	1.25
203	Thymovar		.	34	29	88	87	64	256	960	113	29	7	0	2	1	5	3	1	1	0	0		5.86672	2	3.45	0.2	0	7.4	15	1	0.5	0.25	5	11.25	12	0.476771	0	0.75
301	Thymovar		.	4	4	10	13	22	97	262	129	71	21	17	10	9	5	14	14	14	6	0		1.92418	3	4.9	0.2	2.1	8.5	30.1	1	1	0.75	3	12	10	0	0	2.75
324	Thymovar		.	5	6	12	8	4	50	227	133	65	28	9	17	7	1	6	5	5	9	2		0.965895	0	1.4	0.45	1.1	9.95	19	2	1.7	0.65	1.5	13.95	12	0	0.44519	4.25
391	Thymovar		.	16	1	19	37	54	207	212	134	81	53	30	0	5	12	19	2	2	8	4		2.46763	4	1.1	0.2	0.1	10.4	10	1	0.95	0.2	1.3	14.25	6	0.882321	0	0.5

## Sheet: SurreyData2021
Location:Surrey_BC
Monitoring_Start_Date_(Day(-4)):28-August-2022
Treatment_Start_Date_(Day0):01-September-2021
Applicator_Rotation_Date_(Day14):15-September-2021
Apivar_Start_Date_(Day28):29-September-2021
End_Date_(Day70):10-November-2021
ColonyID	Treatment	Day(-4)_MiteFall	Day0_MiteFall	Day1_MiteFall	Day2_MiteFall	Day5_MiteFall	Day7_MiteFall	Day14_MiteFall	Day21_MiteFall	Day28_MiteFall	Day39_MiteFall	Day46_MiteFall	Day56_MiteFall	Day63_MiteFall	Day70_MiteFall	Day0_PercentInfest	Day0_BroodInfest	Day0_CappedBrood	Day0_OpenBrood	Day0_Pollen	Day0_Honey	Day0_AdultBees	Day28_PercentInfest	Day28_BroodInfest	Day28_CappedBrood	Day28_OpenBrood	Day28_Pollen	Day28_Honey	Day28_AdultBees	Day70_PercentInfest	Top_Cluster
A1	3c	.	13	24	53	52	19	11	4	4	123	5	1	1	0	1.22951	.	0.25	0.25	0	6	.	1.44231	.	0	0	0	11.77	.	0	9
A2	3c	.	24	5	36	31	26	129	182	58	310	11	2	2	2	3.84615	.	0.875	2.875	0.5	5	.	4.61538	.	0.0078125	0	0.47	7.66	.	0	8.5
A3	3c	.	13	0	13	24	20	43	47	24	502	4	1	2	0	0.97561	.	1.25	1.25	0	4.5	.	3.49462	.	0	0	0.25	7.9	.	0	9
A4	3c	.	21	11	45	30	29	91	63	77	503	8	2	2	0	1.40187	.	1.625	0.5	0.5	4	.	7.74194	.	0	0	0.8	11.25	.	0.398406	8.5
A5	3c	.	28	4	31	25	28	88	77	28	87	5	2	2	0	0.966184	.	1.875	2	0	3.5	.	9.20245	.	0	0	0	11.73	.	0	7
A6	3c	.	11	2	13	8	14	23	72	81	410	4	2	1	2	2.26244	.	1.25	2.375	1	7	.	2.51799	.	0	0	0.1	9.31	.	0	10
A7	3c	.	40	10	33	46	29	38	106	45	1101	1	4	3	1	3.47826	.	0.375	0.875	0.5	4	.	10.6977	.	0	0	0.46	10.73	.	0	10
A8	3c	.	4	2	8	12	13	40	43	34	230	98	58	91	267	1.93798	.	0.375	0	2	6	.	1.58228	.	0.40625	0.0390625	0.11	8.05	.	4.54545	10
A9	3c	.	18	9	39	35	39	116	171	137	900	34	22	76	78	0.980392	.	2.75	1.875	0	3.5	.	5.8104	58	0.0390625	0.0078125	0.12	6.32	.	1.25523	10
A10	3c	.	17	7	21	27	26	66	66	125	579	5	5	1	2	1.5	.	0.875	0.125	1	6.5	.	4	10	0.015625	0	0.59	9.07	.	1.63043	7.75
B1	Negative_Control	.	18	7	2	5	9	26	53	17	353	0	6	7	8	0	.	0.875	1.25	0	5.5	.	8.51064	.	0.0625	0	0.15	9.19	.	0	8.25
B2	Negative_Control	.	19	0	1	3	6	20	71	23	230	7	10	7	6	5.41667	.	0.5	0.75	2.5	6.5	.	4.18605	.	0.03125	0	0.75	6.91	.	0	10
B3	Negative_Control	.	25	9	13	21	26	72	126	57	1135	6	3	3	4	1.52091	.	3.5	1.625	0	2.5	.	8.53659	.	0.03125	0	0	2.58	.	0	10
B4	Negative_Control	.	18	3	8	3	13	38	46	38	286	17	10	8	5	1.18343	.	1	0.875	8.5	8.5	.	4.16667	14.1026	0.0625	0	0.45	3	.	0	10
B5	Negative_Control	.	7	2	8	8	11	37	56	39	781	9	8	16	27	2.03252	.	1.375	0.75	0	4	.	8.39416	32	0.046875	0	0.4	9.97	.	2.18341	10
B6	Negative_Control	.	4	1	2	2	4	9	19	5	162	4	4	2	4	0.851064	.	1.875	0.0625	4	7	.	0.44843	.	0.0234375	0.0234375	0	12.89	.	0	10
B7	Negative_Control	.	12	0	2	4	9	9	29	3	360	5	1	1	0	3.18182	.	0.125	1.375	0	6.5	.	3.91459	.	0	0	0.6	10.49	.	0	10
B8	Negative_Control	.	20	2	9	14	17	29	31	29	475	10	4	3	14	2.5641	.	0.75	0.0625	0.5	7	.	7.27273	.	0	0.125	0.97	13.31	.	0	8.5
B9	Negative_Control	.	15	4	9	11	16	26	43	38	439	71	56	91	122	2.03252	.	1.125	0.0125	0	9	.	6.06061	25	0.46875	0.523438	0.46	10.05	.	1.02041	7.5
B10	Negative_Control	.	40	17	21	53	42	65	107	47	556	7	2	0	3	1.28205	.	2	0.75	0	4	.	12.987	.	0	0	0	7.75	.	0	10
C1	Thymovar	.	9	3	14	19	43	109	113	41	403	3	2	4	4	2.25225	.	1.625	0.875	0.5	3	.	6.17284	.	0.0078125	0	0.125	10.5	.	0	10
C2	Thymovar	.	35	17	76	165	203	305	95	41	217	5	0	2	2	0.42735	.	0.25	0.125	1.5	4.5	.	2.20994	.	0	0	0.0625	6.9	.	0	10
C3	Thymovar	.	16	1	25	43	34	115	75	47	265	11	2	2	4	1.03093	.	1.5	0.75	0	3.5	.	7.14286	.	0	0	0.03	13.15	.	0.471698	8
C4	Thymovar	.	11	1	18	36	42	136	96	68	322	1	5	2	4	4.69799	.	0.75	0.125	0	7.5	.	6.74157	.	0.0078125	0	0.04	11.89	.	0	8.5
C5	Thymovar	.	11	0	9	37	31	76	56	37	150	10	5	1	8	1.78571	.	1	0.625	1	7.5	.	2.77778	7	0.46875	0.28125	0.17	9.67	.	0	8
C6	Thymovar	.	14	9	93	105	82	156	62	42	182	32	33	29	35	2.59259	.	1.625	1.25	1	8	.	2.86624	6	0.18	0.03125	0.16	13.74	.	0	10
C7	Thymovar	.	17	5	42	94	63	152	74	39	248	12	3	2	13	0.543478	.	1.875	1.625	1	5	.	2.89017	7	0.101562	0	0.29	7.75	.	0	8
C8	Thymovar	.	9	5	25	58	68	196	96	52	301	6	1	1	1	1.83824	.	2.5	1.25	0	2.5	.	7.61905	11	0.03125	0.39875	0.24	4.86	.	0	10
C9	Thymovar	.	18	5	15	55	77	178	118	55	338	12	26	14	46	3.40909	.	0.875	0.75	0	4.5	.	2.1164	13	0.03125	0.195	0.4	13.85	.	0	10
C10	Thymovar	.	17	3	16	43	57	137	81	67	230	15	3	15	2	1.53846	.	1.625	0.75	0.5	3	.	2.95858	6	0.175	0.2375	0.14	9.15	.	0	8.5

## Sheet: Sheet4
Location:Surrey_BC
Monitoring_Start_Date_(Day(-2)):13-July-2022
Treatment_Start_Date_(Day0):15-July-2022
Thymovar_Exchange_Date_(Day21):05-August-2022
Apivar_Start_Date_(Day42):26-August-2022
End_Date_(Day84):06-October-2022
ColonyID	Treatment	Day(-2)_MiteFall	Day0_MiteFall	Day1_MiteFall	Day3_MiteFall	Day5_MiteFall	Day7_MiteFall	Day14_MiteFall	Day21_MiteFall	Day28_MiteFall	Day35_MiteFall	Day42_MiteFall	Day43_MiteFall	Day45_MiteFall	Day47_MiteFall	Day49_MiteFall	Day56_MiteFall	Day63_MiteFall	Day70_MiteFall	Day77_MiteFall	Day84_MiteFall	Day0_PercentInfest	Day0_BroodInfest	Day0_CappedBrood	Day0_OpenBrood	Day0_Pollen	Day0_Honey	Day0_AdultBees	Day41-42_PercentInfest	Day41-42_BroodInfest	Day41-42_CappedBrood	Day41-42_OpenBrood	Day41-42_Pollen	Day41-42_Honey	Day41-42_AdultBees	Day84_PercentInfest	Top_Cluster
2	3c_Cardboard	.	15	31	81	53	22	106	18	21	15	61	107	Missing	45	99	168	168	242	Missing	161	0.775194	1	5	1.7	1.15	3.25	.	4.16667	9	1.25	0.45	1.15	4.45	.	3.41297	.
8	3c_Cardboard	.	6	15	61	8	8	39	31	8	1	5	4	Missing	0	5	24	24	21	Missing	11	0.4	4	0.9	0.3	1.15	2.5	.	0.787402	0	2	0.65	0.3	4.4	.	0	.
12	3c_Cardboard	.	75	45	158	148	68	62	52	9	0	2	0	Missing	2	0	.	.	.	Missing	2	6.08696	6	1.12	0.9	0.07	0.35	.	.	.	.	.	.	.	.	.	.
14	3c_Cardboard	.	22	103	116	78	25	97	17	23	20	45	61	Missing	13	606	76	76	114	Missing	54	1.7094	0	3.8	1.85	0.55	2.51	.	0.823045	15	0.32	0.85	0.4	3.61	.	1.93237	.
18	3c_Cardboard	.	16	107	76	40	21	68	2	8	10	18	44	Missing	10	53	32	32	19	Missing	49	0.898204	1	2.5	0.38	1.4	4.3	.	0.549451	0	0.75	0.35	2.45	6.65	.	3.88693	.
20	3c_Cardboard	.	7	39	55	32	22	47	2	5	10	21	38	Missing	6	30	80	80	63	Missing	77	0.790514	0	4.35	1.15	0.45	3.85	.	1.45985	3	0.85	0.95	0.85	5.85	.	0.754717	.
27	3c_Cardboard	.	15	9	80	20	10	37	8	3	3	9	11	Missing	3	14	82	82	58	Missing	28	1.36364	4	2.13	1	1.46	4.45	.	0.31348	2	1.95	0.3	0.75	6.45	.	0.423729	.
29	3c_Cardboard	.	18	63	178	19	12	14	1	7	8	10	12	Missing	5	9	27	27	28	Missing	19	1.1811	13	0.95	0.15	0.65	5.4	.	0	1	1.65	0.26	0.35	4.25	.	1.37931	.
1	3c_Wood	.	80	238	468	323	316	906	74	44	40	34	47	29	25	45	100	146	134	Missing	156	5.64784	14	2.6	0.7	1.65	3.5	.	0.611621	0	3.15	0.5	1.45	3.8	.	1.86916	.
5	3c_Wood	.	19	76	134	109	111	224	22	6	2	16	16	4	9	10	14	10	9	Missing	7	2.53807	7	1.5	0.1	0.35	1.8	.	1.22699	0	1.2	0.05	2.95	0.9	.	1.08696	.
21	3c_Wood	.	54	59	257	126	115	194	34	22	25	54	27	4	6	18	12	27	37	Missing	20	7	9	3.45	1.15	1.15	1.45	.	0.699301	16	0.29	0.05	0.2	2.95	.	0.806452	.
26	3c_Wood	.	8	51	53	31	72	73	18	22	14	63	49	28	28	37	82	233	262	Missing	187	2.01005	2	4.75	3.05	0.75	6	.	1.88679	10	1.3	0.85	1.1	8.8	.	.	.
28	3c_Wood	.	20	67	52	31	24	59	53	79	16	18	7	7	3	3	3	4	2	Missing	2	1.81818	4	1.6	1.6	1.18	4.2	.	.	.	.	.	.	.	.	.	.
33	3c_Wood	.	20	12	55	39	50	232	148	62	21	3	62	29	17	55	44	84	55	Missing	47	4.23729	0	2.2	0.4	0.75	1.85	.	Missing	Missing	Missing	Missing	Missing	Missing	.	5.98291	.
37	3c_Wood	.	35	172	148	65	21	101	39	93	105	212	201	116	223	471	868	859	705	Missing	541	4.36681	0	3.15	1.5	1.1	6.95	.	4.19847	24	1.41	0.95	0.65	8.45	.	5.98291	.
40	3c_Wood	.	25	164	153	70	30	149	46	91	104	222	265	70	29	68	121	53	102	Missing	77	1.86335	2	3.3	2.88	0.47	5.61	.	4.93274	32	0.36	0.6	0.45	5.65	.	35.1562	.
7	Negative_Control_Cardboard	.	11	3	5	2	3	22	14	24	21	32	41	Missing	19	45	160	277	345	Missing	101	1.6129	2	1.75	0.05	0.75	6.65	.	0.611621	9	2.56	0.4	0.4	4.6	.	.	.
9	Negative_Control_Cardboard	.	17	13	13	16	5	25	89	242	126	213	414	Missing	148	493	531	713	357	Missing	320	0.507614	2	1.05	0	1.2	5.55	.	4.79233	11	2.35	0.5	0.35	6.25	.	13.1579	.
15	Negative_Control_Cardboard	.	13	13	9	5	5	12	9	35	50	97	106	Missing	5	6	14	6	7	Missing	4	0.714286	5	3.8	1.1	3.4	2.25	.	2.21675	11	1.57	0	0.45	5.5	.	0	.
16	Negative_Control_Cardboard	.	23	10	7	5	3	29	33	102	49	175	193	Missing	70	115	169	507	317	Missing	145	1.8617	2	4.8	1	1.05	3.75	.	1.52672	8	2	0.4	0.32	6.25	.	1.10294	.
25	Negative_Control_Cardboard	.	15	7	11	12	4	19	54	80	97	139	324	Missing	141	285	688	865	657	Missing	776	8.867	2	3.35	0.55	1	2.65	.	9.23567	34	1.1	0.7	0.2	4.2	.	14.9733	.
30	Negative_Control_Cardboard	.	45	23	65	30	48	126	205	142	306	272	558	Missing	267	53	403	243	217	Missing	31	3.16206	2	4.8	1.15	0.5	3.8	.	9.74576	44	1.35	0.5	1.15	5.2	.	.	.
36	Negative_Control_Cardboard	.	24	10	19	13	7	39	42	77	78	115	185	Missing	46	285	668	914	991	Missing	505	1.96078	4	2.4	0.55	1.15	1.65	.	6.49819	13	2.45	0.4	2.8	0.25	.	6.51341	.
39	Negative_Control_Cardboard	.	9	2	7	8	6	25	37	53	109	199	230	Missing	99	344	434	846	1102	Missing	397	1.64609	1	3.25	4.4	0.5	1.35	.	2.99625	15	1.37	1.4	0.4	2.77	.	1.32159	.
10	Negative_Control_Wood	.	12	5	18	15	36	117	105	181	224	226	297	156	111	352	739	781	683	Missing	619	0.520833	2	2.6	1.3	2.3	4.9	.	3.0581	18	2.7	1	0.9	8.65	.	3.37553	.
17	Negative_Control_Wood	.	33	12	42	37	56	195	256	252	309	868	646	319	267	255	796	456	865	Missing	241	4.65116	1	3.6	1.15	2.15	2.05	.	15.9292	47	1.37	0.75	1.12	4.85	.	5.50459	.
19	Negative_Control_Wood	.	9	10	19	20	22	37	60	68	80	97	83	44	72	157	186	315	191	Missing	242	2.7027	0	3.8	0.2	0.85	3.4	.	3.01724	8	2.45	0.75	0.2	3.3	.	31.5315	.
22	Negative_Control_Wood	.	50	20	81	91	92	274	331	270	202	309	453	215	254	563	827	832	667	Missing	463	3.76569	8	3.7	1.75	2.35	3.1	.	11.2	25	3.72	2.05	1.45	4.3	.	4.30108	.
24	Negative_Control_Wood	.	40	13	29	33	45	95	146	127	237	418	558	290	262	714	339	412	335	Missing	217	1.47601	11	5.7	1.1	0.5	7.2	.	7.90514	24	1.95	0.4	0.65	8.75	.	2.73973	.
32	Negative_Control_Wood	.	35	5	13	17	23	90	94	94	113	36	225	158	135	286	572	278	92	Missing	309	0.917431	2	4	2.55	1.65	6.95	.	Missing	Missing	Missing	Missing	Missing	Missing	.	5.91716	.
35	Negative_Control_Wood	.	64	10	43	39	36	168	202	185	305	261	389	253	291	565	1067	1685	1310	Missing	704	2.71739	7	3.6	0.5	0.7	2.75	.	9.89399	19	2	0.9	0.6	3.35	.	1.14943	.
38	Negative_Control_Wood	.	16	9	13	6	5	25	14	7	0	0	0	.	.	.	.	.	.	Missing	.	3.0303	4	0.62	0.16	0.77	1.27	.	.	.	.	.	.	.	.	.	.
3	Thymovar	.	5	10	43	34	26	17	1	3	3	7	5	2	0	.	.	.	.	Missing	.	1.14068	3	1.1	0.3	0.7	4.1	.	0.727273	1	0.3	0	0.25	0	.	0	.
4	Thymovar	.	5	1	15	6	5	28	43	5	7	1	.	.	.	.	.	.	.	Missing	.	0.568182	3	1.55	0	0.25	4	.	.	.	.	.	.	.	.	0.738007	.
6	Thymovar	.	32	139	359	274	235	543	369	225	100	63	42	17	8	32	22	25	28	Missing	32	4.56274	2	4.6	1.85	1.25	4.1	.	0.296736	3	2.05	0.95	0.65	6.6	.	0.392157	.
11	Thymovar	.	31	51	191	198	161	164	30	35	9	1	2	4	0	0	4	1	4	Missing	15	3.22581	4	3.4	0.45	0.7	2.7	.	0	0	1.13	0.25	0.51	4.8	.	.	.
13	Thymovar	.	36	37	124	78	53	31	6	3	0	0	0	0	.	.	.	.	.	Missing	.	3.23741	9	1.05	1.13	1.2	0.72	.	.	.	.	.	.	.	.	.	.
23	Thymovar	.	15	27	175	107	77	112	134	198	28	4	3	0	0	3	0	9	9	Missing	13	2.30415	2	1.4	0	1.1	3.3	.	0.607903	Missing	Missing	Missing	Missing	Missing	.	0	.
31	Thymovar	.	20	81	183	151	147	344	144	94	19	7	7	4	7	6	60	73	56	Missing	77	0.757576	5	4.6	1.15	0.81	4.35	.	0	0	2.02	1.3	0.78	2.47	.	.	.
34	Thymovar	.	8	10	52	58	90	270	36	18	9	1	2	1	4	3	3	15	13	Missing	11	4.65116	1	1.5	0.15	0.4	4.15	.	0	0	0.07	1.4	0.6	3.73	.		.
